# Supplementary material for: Gene expression profiling of tumor-initiating stem cells from mouse Krebs-2 carcinoma using a novel marker of poorly differentiated cells
Source: Oncotarget. 2016 Dec 23;8(6):9425–41. doi: 10.18632/oncotarget.14116 (PMC5354742; doi:10.18632/oncotarget.14116)
Supplement: Supplementary file 2 [file oncotarget-08-9425-s002.xls]

## Sheet: Table S1
Table S1. The list of genes investigated
Gene	GenBank accession number	RNAseq		Real-Time qPCR	Ingenuity Pathway Analysis (IPA)
		TAMRA– cells	TAMRA+ cells	Expression in TAMRA+ cells relative TAMRA– cells	Type	Location
A3galt2	NM_001009819	0	22		enzyme	other
Abca1	NM_013454	19	350	2.88	transporter	plasma membrane
Abca13	NM_178259	1	15	3.23	transporter	extacellular space
Abca9	NM_147220	2	14	3	transporter	cytoplasm
Acpp	NM_207668	6	40	2.06	phosphatase	extacellular space
Adamts2	NM_175643	0	9	2.4	peptidase	extacellular space
Adrb3	NM_013462	2	60	1.6	G-protein coupled receptor	plasma membrane
Alas2	NM_009653	2	20		enzyme	cytoplasm
Aldh1a1	NM_013467	0	12	2.75	enzyme	cytoplasm
Aldh1l1	NM_027406	10	138	4.07	enzyme	cytoplasm
Alox15	NM_009660	2	215		enzyme	cytoplasm
Amac1	NM_019871	0	5
Amy1	NM_001110505	3	52		enzyme	extacellular space
Ankrd22	NM_024204	1	32
Ap1m2	NM_001110300	0	2		transporter	cytoplasm
Apoc1	NM_001110009	2	14	1.64	other	extacellular space
Arg2	NM_009705	20	234		enzyme	cytoplasm
Asb4	NM_023048	0	7	7.35
Atp6v0d2	NM_175406	5	131		transporter	cytoplasm
Blnk	NM_008528	2	18		other	cytoplasm
Bmper	NM_028472	1	8	3.17	other	extacellular space
Cacna1d	NM_028981	8	28		ion channel	plasma membrane
Catsperg2	NM_029714	17	239
Ccdc8	NM_001101535	0	9
Ccr3	NM_009914	0	3		G-protein coupled receptor	plasma membrane
Cd200	NM_010818	0	9		other	plasma membrane
Cd55	NM_010016	4	14		other	plasma membrane
Cd5l	NM_009690	3	364	2.18	transmembrane receptor	plasma membrane
Chrm1	NM_007698	2	10	1.73	G-protein coupled receptor	plasma membrane
Cldn1	NM_016674	3	181	2.55	other	plasma membrane
Clec11a	NM_009131	1	4		growth factor	extacellular space
Cobl	NM_172496	3	29	3.24
Col3a1	NM_009930	13	143	1.6	other	extacellular space
Col6a2	NM_146007	8	33	2.1	other	extacellular space
Comp	NM_016685	1	38	2.09	other	extacellular space
Cp	NM_007752	0	15	3.48	enzyme	extacellular space
Cplx1	NM_007756	1	11		transporter	plasma membrane
Crabp2	NM_007759	6	39		transporter	cytoplasm
Cyp26a1	NM_007811	1	11	4.95	enzyme	cytoplasm
Cyp2d26	NM_029562	0	11	5.33	enzyme	cytoplasm
Cyp7a1	NM_007824	0	3	2.85	enzyme	cytoplasm
Ddx3y	NM_012008	0	175		enzyme	other
Dnaja4	NM_021422	1	8	2.88	other	nucleus
Dock10	NM_175291	0	10	1.83
Dsc2	NM_013505	0	6	2.71	other	plasma membrane
Dusp13	NM_013849	0	7
Dusp23	NM_026725	3	8	2.45	phosphatase	cytoplasm
Eef1a2	NM_007906	1	3	1.81	translation regulator	cytoplasm
Eif2s3y	NM_012011	0	68	1.11	other	other
Fam107a	NM_183187	5	13		other	nucleus
Fblim1	NM_001163256	5	150	1.3	other	plasma membrane
Fcna	NM_007995	0	116	2.79	other	extacellular space
Fgfr1	NM_010206	6	145		kinase	plasma membrane
Fmnl2	NM_172409	26	406		other	cytopasm
Gas6	NM_019521	3	21	2.61	growth factor	extacellular space
Gata6	NM_010258	0	11	2.87	transcrption regulator	nucleus
Gdf6	NM_013526	0	3		growth factor	extacellular space
Ggt7	NM_144786	1	21		enzyme	plasma membrane
Gng11	NM_025331	1	18		enzyme	plasma membrane
Gpha2	NM_130453	3	107	1.92	other	extacellular space
Gpr128	NM_172825	0	15
Gpr97	NM_173036	5	90
Grb10	NM_010345	2	17	2.56	other	cytoplasm
Gstm3	NM_010359	1	4	2.98	enzyme	cytoplasm
Gtf2a1l	NM_023630	0	12	1.54
Gtpbp10	NM_153116	6	28
Hepacam	NM_175189	0	6	1.71
Hpn	NM_001276269	1	12		peptidase	plasma membrane
Ifi27l2b	NM_145449	0	6	1.48	other	other
Igf1	NM_010512	0	10	8.05	growth factor	extacellular space
Igf2	NM_010514	0	21	5.41	growth factor	extacellular space
Iglon5	NM_001164518	0	5
Igsf3	NM_207205	0	5	1.86
Il10	NM_010548	0	5		cytokine	extacellular space
Il17rb	NM_019583	0	2
Inca1	NM_001252484	7	79	2.71	other	nucleus
Inhbe	NM_008382	4	20		growth factor	extacellular space
Itga9	NM_133721	2	24	2.22	other	plasma membrane
Itln1	NM_010584	0	19	2.36	other	plasma membrane
Itm2a	NM_008409	0	6		other	plasma membrane
Jsrp1	NM_028001	1	5		other	cytoplasm
Kcnq2	NM_010611	0	3		ion channel	plasma membrane
Lass4/Cers4	NM_026058	0	6		transcrption regulator	cytoplasm
Lhx4	NM_010712	0	15	1.51	transcrption regulator	nucleus
Lpcat2b	NM_027599	0	11
Ltbp1	NM_019919	1	13	3.64	other	extacellular space
Lyve1	NM_053247	0	23	1.92	transmembrane receptor	plasma membrane
Maged2	NM_030700	0	2		transmembrane receptor	plasma membrane
Marco	NM_010766	3	35		transmembrane receptor	plasma membrane
Mmp2	NM_008610	0	9	2.68	peptidase	extacellular space
Mreg	NM_001005423	10	287	1.35	other	cytoplasm
Mst1	NM_008243	1	23		growth factor	extacellular space
Mycbpap	NM_170671	0	19
Myo1b	NM_001161817	0	8	2.84	other	cytoplasm
Nfatc2	NM_010899	18	267	4.45	transcrption regulator	nucleus
Nppa	NM_008725	0	10		other	extacellular space
Nrcam	NM_176930	13	61	2.63	other	plasma membrane
Nt5e	NM_011851	3	117	1.84	phosphatase	plasma membrane
Nts	NM_024435	0	10		other	extacellular space
Oit3	NM_010959	1	32	3.24
Pde4d	NM_011056	6	131	2.26	enzyme	cytoplasm
Pde7b	NM_013875	7	74	3.25	enzyme	cytoplasm
Pdk4	NM_013743	123	556	1.98	kinase	cytopasm
Pdlim3	NM_016798	0	4		other	plasma membrane
Pdlim4	NM_019417	3	22	2.01	other	plasma membrane
Pdzd3	NM_133226	0	24	3.23
Per2	NM_011066	40	334	1.55	transcrption regulator	nucleus
Perp	NM_022032	0	2		other	plasma membrane
Pf4	NM_019932	11	409	1.72	cytokine	extrasellular space
Pik3ip1	NM_178149	15	116	6.99	other	cytoplasm
Pon1	NM_011134	0	3		phosphatase	extacellular space
Ppap2b	NM_080555	3	23	4.07	phosphatase	plasma membrane
Ppfia4	NM_001144855	11	96
Prg4	NM_021400	69	550	1.94	other	extrasellular space
Prok2	NM_015768	2	91		other	extacellular space
Psd2	NM_028707	2	11		other	plasma membrane
Pvrl1	NM_021424	5	16	1.82	other	plasma membrane
Pydc4	NM_001177350	0	5
Pyroxd2	NM_029011	7	137
Rab15	NM_134050	0	99
Rab37	NM_021411	3	78	2.19	enzyme	cytoplasm
Rasgrp3	NM_001166493	1	6	3.2	other	cytoplasm
Rbp7	NM_022020	0	12	5.52	other	cytoplasm
Riiad1	NM_025506	1	15
Rragd	NM_027491	4	70	3.28	enzyme	cytoplasm
Rrh	NM_009102	0	20	7.04
S100a14	NM_025393	2	12	1.87
Sash1	NM_175155	33	104	2.23	other	extacellular space
Sec14l4	NM_146013	0	5
Sec31b	NM_001033343	1	13
Sel1l3	NM_172710	0	3
Selp	NM_011347	7	173	3	transmembrane receptor	plasma membrane
Serpinb1a	NM_025429	2	53		other	cytoplasm
Serpinb2	NM_001174170	12	204		other	extacellular space
Slc2a4	NM_009204	0	5	2.23	transporter	plasma membrane
Slc40a1	NM_016917	12	174		transporter	plasma membrane
Slc43a3	NM_021398	5	89	2.22
Slc44a3	NM_145394	4	49
Slco4a1	NM_148933	0	28		transporter	plasma membrane
Sox9	NM_011448			2.08	transcrption regulator
Srms	NM_011481	1	19		kinase	cytoplasm
Srpk3	NM_019684	0	9	1.79	kinase	cytoplasm
Tal1	NM_011527	0	9	2.45	transcrption regulator	nucleus
Tbata	NM_001017419	1	37	2.74	other	cytoplasm
Tcf7l2	NM_001142922	12	45	3.62	transcrption regulator	nucleus
Tdo2	NM_019911	0	10		enzyme	cytoplasm
Thpo	NM_001173505	0	16	2.49	cytokine	extacellular space
Timp3	NM_011595	5	24		other	extacellular space
Tmem59l	NM_182991	0	9
Tmem82	NM_145987	375	571
Tnfrsf13c	NM_028075	1	26	2.43	transmembrane receptor	plasma membrane
Tnn	NM_177839	1	16		other	plasma membrane
Tnxb	NM_031176	4	28	1.91	other	extacellular space
Trim40	NM_001033235	0	2	2.61	other	plasma membrane
Trpv4	NM_022017	5	34	7.26	ion channel	plasma membrane
Ttll2	NM_001098267	0	23	1.42
Tubb1	NM_001080971	0	6	1.3	other	cytoplasm
Upk1b	NM_178924	0	27	2.94	other	plasma membrane
Upk3b	NM_175309	0	8		other	plasma membrane
Uty	NM_009484	0	17	5.34	other	nucleus
Vpreb3	NM_009514	0	15	1.75	other	cytoplasm
Vsig4	NM_177789	0	13	3.57	other	plasma membrane
Vsig8	NM_177723	0	16		other	other
Wnk2	NM_001290311	0	21	1.89
Wnt5a	NM_001256224	0	11	3.39	cytokine	extacellular space
Xlr3a	NM_001110784	0	8		other	other
Zfp39	NM_011758	1	10	2.54
Zfr2	NM_001034895	2	41	2.34
