# Supplementary material for: Gene expression profiling of tumor-initiating stem cells from mouse Krebs-2 carcinoma using a novel marker of poorly differentiated cells
Source: Oncotarget. 2016 Dec 23;8(6):9425–41. doi: 10.18632/oncotarget.14116 (PMC5354742; doi:10.18632/oncotarget.14116)
Supplement: Supplementary file 3 [file oncotarget-08-9425-s003.xls]

## Sheet: Table S2
Table S2. Comparison of investigated genes with literature data
Cancer stem cells					EMT
This study	[9]	[12]	[84]	[10]	[38]	[3]
A3galt2	A1BG	ACN9	ABI1	Adk	0610031JC	ABCA1
Abca1	ABCC5	ACRC	BTG1	Agps	2610005L07Rik	ADAM12
Abca13	ADAMTS1	ACVR2A	C17orf27	Aif1	Abi1	C5orf13
Abca9	AMBP	ADAM19	CFLAR	Atp6v0d2	Acta2	CDH11
Acpp	ANKS1A	ADCK2	COL5A1	Basp1	Actr2	CDH2
Adamts2	APOC1	AGGF1	CSF2	Brwd2	Adam8	CDK14
Adrb3	APOE	AKAP13	CtBP	C10orf57	Adamts1	CDKN2C
Alas2	BIRC3	ALG14	IFNGR	C14orf126	Adamts5	COL1A1
Aldh1a1	BMPER	AMPD3	IFNGR1	C14orf48	Adamtsl4	COL3A1
Aldh1l1	BTNL9	ANKRD12	IFNK	Camk2b	Aebp1	COL5A1
Alox15	C4BPB	ARHGAP17	IL6	Card11	Ak1	COL6A1
Amac1	COL4A1	ARHGAP23	ITGAV	Cd300c	Anapc4	COL6A3
Amy1	CRY61	ARHGAP27	LAMA1	Cdc42	Angptl2	CTGF
Ankrd22	CSRNP1	ARID5B	LAMC1	Cep70	Ankib1	CYP1B1
Ap1m2	CTGF	ARL1	NFKB1	Cmtm4	Anln	DCN
Apoc1	CXCL2	ARL13B	PAPPA	Cops6	Antxr2	DLC1
Arg2	CXCR4	ARL5B	PPA2	Coro1a	Anxa1	EML1
Asb4	DUSP10	ASB1	RASEF	Cox6a1	Anxa8	EMP3
Atp6v0d2	EDN1	ASCC3	S100A3	Cul4a	Aqp1	FBLN1
Blnk	ESM1	ASPHD1	SMU1	Cxcl14	Aqp5	FBLN5
Bmper	FGL1	ASXL2	STAT1	Ddx3x	Areg	FBN1
Cacna1d	FMNL3	ATF7	TJP2	Dnaja5	Atf1	FGF2
Catsperg2	FOSL1	ATRX	WNT5A	Dnm3a	Atf2	FGFR1
Ccdc8	GSTA1	AXUD1		Fam20c	Atf5	FN1
Ccr3	H19	B3GALT6		Fezf2	B230120H23F	FSTL1
Cd200	HIGD1B	BACH1		Flj22222	Bcar1	GALNT10
Cd55	HRG	BAMBI		Fut6	Bclaf1	HAS2
Cd5l	IER3	BCHE		Fyb	Bdnf	IGFBP3
Chrm1	IGFBP5	BCL2L11		G3bp2	Bhlhb2	IL1R1
Cldn1	IL-6	BCL6		Gart	Bhlhe40	LOX
Clec11a	ITAG6	BGLAP		Gnas	Bub1	LTBP1
Cobl	ITIH1	BNC1		Hibch	Bysl	LTBP2
Col3a1	LAMB1	BRCC3		Higd1a	Bzbp	LUM
Col6a2	MAST4	BRI3BP		Hrc	C1r	MAP1B
Comp	MGP	BTF3L4		Igf1	C1s	MME
Cp	MT1B	C10orf35		Ihh	C3	MMP2
Cplx1	PLK2	C14orf118		Immp1l	Camk2d	MYL9
Crabp2	PLVAP	C14orf147		Itsn1	CBF-A	NID2
Cyp26a1	PTGR1	C16orf72		Jmjd3	Ccl2	NR2F1
Cyp2d26	PTGS1	C18orf37		Larp4	Ccl5	NRP1
Cyp7a1	RAP2A	C1orf25		Loc201175	Ccl7	PLAT
Ddx3y	RBP1	C1orf43		Loc401397	Ccnb2	PMP22
Dnaja4	RBP7	C1orf63		Loc650465	Ccnd1	PPAP2B
Dock10	RCAN1	C1QTNF5		Loc652147	Ccne2	PRKCA
Dsc2	RND1	C21orf66		Loc729852	Ccng1	PTGER2
Dusp13	RPL23AP32	C3orf59		Mbnl2	CCng2	PTX3
Dusp23	SIPA1L2	C6orf141		Mcm8	Cd14	RECK
Eef1a2	TCEAL2	C6orf153		Med23	Cd164	RGS4
Eif2s3y	TFF3	C6orf203		Mmp14	Cd34	SERPINE1
Fam107a	TIMP1	C6orf89		Mrpl19	Cd44	SERPINE2
Fblim1	TP53INP1	C9orf105		Mtrf1	Cda	SLC22A4
Fcna	TRIB1	C9orf72		Nfix	Cdc42ep	SPOCK1
Fgfr1	TSPAN13	CA12		Nfyb	Cdh16	SRGN
Fmnl2	TSPAN15	CALM3		Nipbl	Cdipt	SULF1
Gas6	VCAM1	CAP2		Nudt21	Cdk8	SYNE1
Gata6	ZNF783	CBR1		Nup160	Cdkn1a	SYT11
Gdf6		CBX4		Nupl1	Cdkn2b	TAGLN
Ggt7		CCDC131		Or10a3	Cebpd	TFPI
Gng11		CCM2		Pdha1	Cebpz	TGM2
Gpha2		CCNYL1		Pnkd	Cfl2	TMEM158
Gpr128		CD44		Pno1	Chrnb1	TNFAIP6
Gpr97		CD83		Prg2	Cited2	TPM1
Grb10		CDC42EP3		Prkcb1	Cmkor1	TUBA1A
Gstm3		CDC42EP3		Qki	Cnbp1	VCAN
Gtf2a1l		CDK5		Rab11b	Col18a1	VIM
Gtpbp10		CDKN2AIP		Rbm17	Col4a1	WNT5A
Hepacam		CEP76		Recql	Col4a2	ZEB1
Hpn		CHD1		Rnf5	Col4a5
Ifi27l2b		CHMP4C		Rpl37a	Col5a1
Igf1		CIDEC		Rtn4ip1	Col5a2
Igf2		CLDN1		Set	Col6a1
Iglon5		COBLL1		Sf3b1	Col6a2
Igsf3		COMMD6		Smc5	Crim1
Il10		COX18		Snrpn	Crlf1
Il17rb		CPD		Spi1	Csde1
Inca1		CPEB2		Srpk2	Cspg6
Inhbe		CRISPLD1		Srrm2	Cst3
Itga9		CRISPLD2		Stxbp5	Ctbp2
Itln1		CROT		Tex9	Ctsf
Itm2a		CRTAP		Tfdp1	Ctsw
Jsrp1		CSNK1A1		Thbs4	Cuedc2
Kcnq2		CSRP2		Thoc7	Cul1
Lass4/Cers4		CSTA		Thra	Cxcl1
Lhx4		CTNNAL1		Tia1	Cxcl10
Lpcat2b		CXCL1		Timm17a	Cxcl11
Ltbp1		CXCL2		Tmie	Cyp51
Lyve1		CXCL3		Tnpo1	D6Wsu176
Maged2		CXorf15		Trim3	Dbf4
Marco		CXorf15		Ucp2	Ddx54
Mmp2		CYLD		Usp2	Dhcr24
Mreg		DAB2		Usp45	Dhcr7
Mst1		DAGLB		Vps45	Dkk3
Mycbpap		DCLK1		Wdr32	Dnajb6
Myo1b		DCP2		Wdtc1	Dpp7
Nfatc2		DDEF2		Wfdc9	Dr1
Nppa		DENR		Wnk1	Dstn
Nrcam		DHX32		Zdhhc20	Dusp1
Nt5e		DLG3		Zfand5	Egr2
Nts		DNAJB9			Elk3
Oit3		DNM3			Epb4.1l2
Pde4d		DOK1			Ephx1
Pde7b		DRAM			Eps15
Pdk4		DSE			Errfi1
Pdlim3		E2F3			Ets
Pdlim4		EDG3			Ets1
Pdzd3		EEA1			Ets2
Per2		EFEMP1			Etv4
Perp		EFNB2			Ext1
Pf4		EGFR			Ezh2
Pik3ip1		EGFR			F2r
Pon1		EIF5B			F2rl1
Ppap2b		ELAVL2			Fbln2
Ppfia4		ELF4			Fdft1
Prg4		EPAS1			Fert2
Prok2		EPHB2			Fgfr1
Psd2		EPHB2			Fkbp8
Pvrl1		EPHB4			Fkbp9
Pydc4		EPM2AIP1			Flnb
Pyroxd2		EPSTI1			Fn1
Rab15		FAM110B			Fosl1
Rab37		FAM110C			Foxc2
Rasgrp3		FAM53A			Foxd1
Rbp7		FAM83D			Foxn2
Riiad1		FANCF			Frmd6
Rragd		FAS			FSP1
Rrh		FEM1C			Fstl1
S100a14		FIGN			Fut8
Sash1		FKBP11			Fxyd5
Sec14l4		FLJ10038			Fzd2
Sec31b		FLJ36874			Gabpa
Sel1l3		FLJ38984			Gadd45a
Selp		FLNA			Galnt1
Serpinb1a		FNBP1			Gas6
Serpinb2		FNIP1			Gatad1
Slc2a4		FOXN3			Gba
Slc40a1		FOXO3			Gdf15
Slc43a3		FPGT			Ghr
Slc44a3		FZD5			Gkap1
Slco4a1		FZD7			Gnl3
Sox9		FZD8			Gpbp1
Srms		FZD8			Gpc1
Srpk3		GALNT12			Gpr177
Tal1		GCH1			Grb10
Tbata		GEM			Grb14
Tcf7l2		GEMIN6			Grb7
Tdo2		GFPT2			Grina
Thpo		GGCX			Grn
Timp3		GKAP1			Gsn
Tmem59l		GNAI2			Gspt1
Tmem82		GOLGA2			Gusb
Tnfrsf13c		GPR177			Hbegf
Tnn		GULP1			Herpud1
Tnxb		HBEGF			Hivep1
Trim40		HCG12			Hmga1
Trpv4		HDAC9			Hmga2
Ttll2		HEBP2			Hmgb1
Tubb1		HIPK2			Hmgb3
Upk1b		HIVEP2			Hoxb13
Upk3b		HIVEP2			Hsp90b1
Uty		HNRPDL			Hspa5
Vpreb3		HRH1			Htra1
Vsig4		HSPA14			Ifi30
Vsig8		HSPB8			Ifi47
Wnk2		HSPC268			Ifngr1
Wnt5a		HTATIP2			Igfbp2
Xlr3a		IBRDC2			Igfbp4
Zfp39		ID2			Igfbp6
Zfr2		ID4			Igsf4a
		IDI1			Il17rc
		IDI1			Il1rl1
		IER5			Il6st
		IL1RL1			Irf7
		IL6			Irf8
		IL6ST			Irgm
		IL6ST			Irs1
		ING3			Itga6
		IRAK2			Itgb1bp1
		IRS2			Jun
		ISG20L1			Junb
		ISOC1			KAP-1
		JUN			Klf10
		JUNB			Klf6
		KBTBD9			Klhl2
		KCNJ2			Ktn1
		KCTD12			L1cam
		KIAA0247			Lamb3
		KIAA0286			Lbp
		KIAA0355			Lman1
		KIAA0888			LOC672274
		KIAA0907			Loxl1
		KIAA1217			Lpgat1
		KIAA1344			Lrig1
		KIAA1377			Lrp1
		KIAA1632			Ltbp1
		KIAA2013			Macf1
		KITLG			Mapk12
		KLF9			Mapk6
		KLF9			Mdm2
		KLHL15			Med28
		KLHL21			Metrn
		KRT10			Mical1
		KRTHB5			Mid1ip1
		KSR1			Mmp14
		LATS2			Msln
		LDLR			Msn
		LHFP			Mtdh
		LIF			Mxi1
		LLGL1			Mybbp1a
		LMCD1			Myc
		LOC116143			Narg1
		LOC153222			Ncor2
		LOC26010			Ndufb8
		LOC286109			Nfe2l2
		LOC387647			Nfkbiz
		LOC401074			Notch1
		LOC401504			Nr1d2
		LOC554203			Nr2f6
		LOC727858			Ntn1
		LOC728190			Oxct1
		LOC729436			P4ha1
		LOC731149			Pa2g4
		LRRC49			Pard6b
		LTBP1			Pcnp
		LTV1			Pcolce2
		LUC7L			Pcole
		MAGEH1			Pdap1
		MAN2A1			PDGF
		MAP3K8			Pdgfa
		MAST4			Pdgfa
		MAST4			Pdgfc
		MCAM			Pdha1
		MCL1			Pdia3
		MEIS1			Pdk1
		MGC5370			Pdlim1
		MLLT4			Pdlim7
		MORC2			Pdzk1ip1
		MRPL14			Perp
		MRPL16			Pigf
		MRPL41			Pkhd1
		MRPL43			Pkp4
		MRPS16			Pla1a
		MSL3L1			Plek2
		MTERFD2			Plod2
		MYCT1			Pltp
		MYH10			Por
		MYLIP			Por1aip2
		NAPE-PLD			Ppp1r8
		NDUFA5			Pprc1
		NFAT5			Prc1
		NFE2L2			Pros1
		NFIL3			Prss23
		NFKB1			Pscd2
		NFKBIZ			Ptgs1
		NFKBIZ			Ptgs2
		NKX3-1			Ptpn12
		NQO1			Ptpn2
		NQO2			Rab1
		NR4A2			Rab18
		NRG1			Rai14
		NRP2			Rassf2
		NUAK2			Rb1
		NUFIP2			Rbpsuh
		NUP50			Rcn1
		OBFC2A			Rcn2
		OGFR			Reep6
		OSBPL3			Rgs2
		P18SRP			Rhob
		P18SRP			Rhou
		PACSIN2			Rin1
		PARD6B			Rnd3
		PAWR			Rrbp1
		PCM1			Rtp4
		PDLIM5			S100a4
		PFDN4			Sac3d1
		PFN2			Sc4mol
		PGM2			Scd1
		PHF23			Scye1
		PIGC			Sec23a
		PIK3CD			Sep10
		PINX1			Sep2
		PLAGL2			Sep7
		PLSCR1			Sep9
		PMAIP1			Sepp1
		PNPO			Serinc1
		PNRC2			Serinc3
		POGK			Serpine1
		POLI			Sertad2
		PPM1D			Sesn1
		PPP3CC			Set
		PRDM2			Sfpq
		PRPF38A			Sirt1
		PRRX1			Skp2
		PTAR1			Slc20a1
		PTGER4			Slc20a2
		PTPN1			Slpi
		PTTG3			Smc2l1
		R3HCC1			Smpdl3b
		RAB27A			Snail1
		RAB31			Snail2
		RANBP5			Snta1
		RAPGEF1			Soat1
		RAPH1			Sox11
		RBAK			Sp1
		RBM15B			Sparc
		RBM24			Spcs3
		RCOR1			Spg20
		RGNEF			Spint2
		RP5-1022P6.2			Spnb2
		RPL35A			Spp1
		RPL35A			Sqle
		RPL37			Src
		RUNX1			St6galnac
		RUNX2			Stag2
		RYBP			Strbp
		SASH1			Stst1
		SCARA3			Stst2
		SCYL1BP1			Taf6l
		SEC11C			Tapbp
		SEC31A			Tcea1
		SEPHS1			Tcf12
		SERF2			Tcf2
		SGMS2			Tfrc
		SIPA1L1			Tgif
		SIPA1L3			Tgif1
		SIRT1			Tgm2
		SLC22A1			Timp1
		SLC25A20			Tloc1
		SLC25A27			Tlr4
		SLC25A33			Tm7sf2
		SLC25A37			Tmed5
		SLC25A37			Tmem97
		SLC25A37			Tmod3
		SLC2A3			Tmsb4x
		SLC2A3			Tnc
		SLC35D2			Tnfrf12a
		SLC39A14			Tnfrst12a
		SLFN11			Tnfrst21
		SNRPE			Tor2a
		SNRPF			Tpd52
		SNX19			Tpm1
		SOCS3			Tpm2
		SPAG9			Tpm4
		SPAG9			Tpp1
		SPNS1			Tpst2
		SPRY2			Traf3
		SSBP2			Trim30
		SSR3			Trio
		ST3GAL6			Triobp
		STK3			Trpv4
		STOML2			Tsc22d1
		STX12			Ttrap
		SUHW2			Tubb3
		SVEP1			Twist 1
		TBC1D23			Txndc1
		TCEAL8			Ube1c
		THRAP4			Utp11l
		TIPARP			Vcl
		TJAP1			Vegfa
		TK2			Vegfb
		TLE1			Vegfc
		TLE4			Vim
		TMEM1			Wisp1
		TMEM17			Wnt7b
		TMEM182			Wwtr1
		TMEM57			Xbp1
		TNFAIP3			Xpot
		TNFAIP8			Yes1
		TNFRSF1A			Zfp451
		TNIK			Zfp91
		TNPO1			Zipro1
		TNPO1
		TNRC6B
		TOR1AIP1
		TP53I3
		TPCN1
		TPP1
		TRAF4
		TRAM2
		TRIM36
		TUBB2B
		TUFT1
		UBE3B
		UBTD2
		USP38
		USP46
		USP54
		VANGL1
		VGLL3
		VPS4A
		WDR20
		WSB1
		XRRA1
		YIPF5
		YOD1
		YPEL2
		ZBTB10
		ZBTB5
		ZC3H12C
		ZFP28
		ZNF138
		ZNF20
		ZNF275
		ZNF295
		ZNF30
		ZNF627
		ZNF655
		ZNF670
		ZNF764
		ZNF79
		ZNF92
		ZNRD1
