# Supplementary material for: Gene expression profiling of tumor-initiating stem cells from mouse Krebs-2 carcinoma using a novel marker of poorly differentiated cells
Source: Oncotarget. 2016 Dec 23;8(6):9425–41. doi: 10.18632/oncotarget.14116 (PMC5354742; doi:10.18632/oncotarget.14116)
Supplement: Supplementary file 4 [file oncotarget-08-9425-s004.xls]

## Sheet: Table S3
Table S3. The list of genes activated by respective transcription factors
Nfatc2	Sox9	Tal1::Gata1	Tal1::Tcf3
60 genes	21 genes	8 genes	4 genes
A3galt2	Asb4	Cd5l	Aldh1a1
Aldh1l1	Cacna1d	Gata6	Lhx4
Amy1	Crabp2	Gdf6	Pdlim4
Ankrd22	Fblim1	Igf2	Psd2
Apoc1	Fgfr1	Il10
Blnk	Fgfr1	Nfatc2
Bmper	Fmnl2	Pde4d
Cacna1d	Gtpbp10	Sash1
Ccr3	Igsf3
Cd200	Il10
Chrm1	Itga9
Cobl	Ltbp1
Col3a1	Nfatc2
Crabp2	Pde4d
Cyp26a1	Pde7b
Cyp7a1	Per2
Dock10	Pvrl1
Fblim1	Rbp7
Fgfr1	Tal1
Fgfr1	Tcf7l2
Gata6	Wnt5a
Ggt7
Grb10
Igf1
Igf2
Il10
Inca1
Itga9
Kcnq2
Lpcat2b
Ltbp1
Mycbpap
Myo1b
Nfatc2
Oit3
Pde4d
Pde4d
Pde7b
Pdk4
Pdlim3
Per2
Ppap2b
Prg4
Prok2
Pvrl1
Rab15
Rasgrp3
Riiad1
Sash1
Sec31b
Sel1l3
Slc43a3
Srpk3
Tal1
Tcf7l2
Thpo
Tnn
Trpv4
Wnt5a
Zfr2
